# Supplementary material for: Mine water as a source of energy: an application in a coalfield in Laciana Valley (León, NW Spain)
Source: Clean Technol Environ Policy. 2023 May 4:1–14. Online ahead of print. doi: 10.1007/s10098-023-02526-y (PMC10158676; doi:10.1007/s10098-023-02526-y)
Supplement: Supplementary file 1 — Supplementary file1 (XLSX 22 KB) [file 10098_2023_2526_MOESM1_ESM.xlsx]

## Sheet: Hydrochemical data
Supplementary Information (SI)
Clean Technologies and Environmental Policy
Mine water as a source of energy: an application in a coalfield in Laciana Valley (León, NW Spain)
A. Matas-Escamilla, R. Álvarez, F. García-Carro, L. Álvarez-Alonso, P. Cienfuegos, J. Menéndez, A. Ordóñez*
*Corresponding author: aoalonso@uniovi.es (University of oviedo, Spain)
			Hydrochemical data set
Mine water #	Date	pH	Temperature	Turbidity	Electrical conductivity	Hardness	Alkalinity	TDS	Al	As	B	Ba	Ca	Cd	Co	Cr	Cu	Fe	Hg	K	Mg	Mn	Mo	Na	Ni	Pb	Sb	Se	Sn	Sr	Ti	Tl	U	V	Zn
		uds.	ºC	(NTU)	µS cm-1	mg L-1 CaCO3	mg L-1 CaCO3	mg L-1	µg L-1	µg L-1	µg L-1	µg L-1	mg L-1	µg L-1	µg L-1	µg L-1	µg L-1	µg L-1	µg L-1	mg L-1	mg L-1	µg L-1	µg L-1	mg L-1	µg L-1	µg L-1	µg L-1	µg L-1	µg L-1	mg L-1	µg L-1	µg L-1	µg L-1	µg L-1	µg L-1
1	2017-04-01	6.6	10.6	19.2	527	302.6	261.6	564.2	6.74	0.49	4.72	67.59	60.4867	0.17	0.29	-	1.26	329.45	-	1.85119	25.2578	19.13	0.57	6.14292	3.24	0.84	0.2	0.52	2.48	0.26198	0.29	-	0.49	0.73	9.97
	2017-07-01	6.4	10.3	6.2	458	231.4	152.6	384
	2017-11-01	6.6	9.6	0.5	365	320.4	196.2	516.6
	2017-12-01	6.9	8.7	21.7	247	142.4	130.8	273.2
	2018-04-01	6.8	10.4	12	550	284.8	305.2	590
2	2017-04-01	7.1	9.8	0.5	233	249.2	130.8	380	17.17	0.47	6.55	65.64	51.7843	0.17	0.64	0.44	6.94	386.78	0.44	2.13393	24.0586	99.33	0.45	6.34167	3.04	7.2	-	0.27	6.39	0.19812	0.43	0.12	0.13	0.77	23.37
	2017-07-01	6.9	9.8	30.5	397	231.4	87.2	318.6
	2017-11-01	7.2	10	2.3	312	267	130.8	397.8
	2017-12-01	7	10.2	7.5	182	106.8	65.4	172.2
	2018-04-01	7	9.1	2	217	89	109	198
3	2017-04-01	6.9	14	8.9	806	427.2	457.8	885	9.02	1.24	31.44	76.03	88.0558	0.13	0.33	-	0.3	1799.48	0.1	5.3796	67.7768	438.59	0.79	56.4479	0.34	0.41	-	0.28	4.34	0.85501	0.29	0.1	0.71	0.72	2.07
	2017-07-01	6.6	14.1	12.7	1000	480.6	436	916.6
	2017-11-01	6.8	13.7	12	762	462.8	501.4	964.2
	2017-12-01	6.9	13.7	8.7	992	462.8	523.2	986
	2018-04-01	7	13.4	17.1	946	534	392.4	926.4
4	2017-04-01	6.8	12.3	6.9	923	534	305.2	839.2	7.16	0.6	19.76	59.64	104.027	-	0.47	-	0.42	455.86	0.13	2.73959	68.6064	93.31	0.62	33.6982	1.5	0.39	-	0.26	6.78	0.91706	0.21	-	0.65	0.66	3.38
	2017-07-01	6.7	12.4	5.8	1123	534	305.2	839.2
	2017-11-01	7.1	12.3	2.2	828	605.2	261.6	866.8
	2017-12-01	6.9	11.9	8.5	1306	676.4	327	1003.4
	2018-04-01	6.9	12.2	1.6	1264	747.6	283.4	1031
5	2017-04-01	7.1	14.1	1	1343	836.6	327	1163.6	8.3	3.37	38.97	32.94	137.072	0.13	-	-	0.4	186.02	0.24	8.55793	166.037	6.37	1.56	51.436	1.16	0.43	-	0.37	4.6	1.91303	0.37	0.12	2.65	0.7	14.74
	2017-07-01	6.7	15.2	2.3	1602	836.6	305.2	1141.8
	2017-11-01	7.6	15.1	1.6	1281	729.8	327	1056.8
	2017-12-01	7.4	13.1	0.7	1349	890	370.6	1260.6
	2018-04-01	6.9	13.7	2.9	1789	1103.6	523.2	1626.8
6	2017-04-01	7	14.3	10.8	1541	854.4	457.8	1312.2	10.51	3.69	59.96	28.28	163.639	0.11	0.72	0.12	0.41	2637.19	0.18	9.45241	184.361	291.87	1.66	319.881	1.46	0.43	-	0.4	4.53	1.88242	0.48	0.1	4.01	0.71	16.18
	2017-07-01	6.9	15.5	10.5	2340	996.8	501.4	1498.2
	2017-11-01	7.1	15.3	16.9	2070	1192.6	545	1737.6
	2017-12-01	7.2	13.5	5.6	1787	783.2	457.8	1241
	2018-04-01	7.1	13.8	5.2	1878	979	523.2	1502.2
7	2017-04-01	6.7	14.5	2.1	765	373.8	305.2	679	10.75	3.98	64.75	60.7	88.6622	0.16	0.12	0.28	0.63	102.8	0.32	6.87032	68.2328	26.71	0.83	38.3018	1.28	0.53	3.59	0.27	4.82	0.7261	0.37	0.12	0.93	0.7	15.45
	2017-07-01	6.5	14.6	1.3	878	391.6	348.8	740.4
	2017-11-01	7.3	14.7	0.1	703	445	370.6	815.6
	2017-12-01	7.3	14.7	0.1	845	409.4	348.8	758.2
	2018-04-01	6.8	13.9	2	894	480.6	414.2	894.8
8	2017-04-01	7	12.5	15.9	649	462.8	327	789.8	8.05	5.42	20.75	35.86	62.3191	0.13	2.69	-	0.32	737.69	0.3	4.89135	38.8547	219.75	0.59	6.3981	5.58	0.4	-	0.21	4.54	0.29828	0.34	-	0.15	0.71	3.1
	2017-07-01	6.7	12.9	14.2	540	284.8	261.6	546.4
	2017-11-01	7.2	13.1	5	408	267	196.2	463.2
	2017-12-01	7.3	13.1	6.8	515	231.4	239.8	471.2
	2018-04-01	6.9	12	18.6	742	338.2	327	665.2
9	2017-04-01	6.5	12.5	83	1840	1121.4	610.4	1731.8	21.45	3.92	42.17	23.18	167.733	0.31	2.6	0.69	17.33	5114.01	-	6.97893	161.413	462.7	0.87	75.7072	10.87	15.45	-	0.22	4.49	0.97389	0.44	0.1	1.71	0.72	53.77
	2017-07-01	6.5	12.7	47.5	1767	854.4	545	1399.4
	2017-11-01	6.7	12.5	64	1358	1068	588.6	1656.6
	2017-12-01	6.7	12.3	13.4	1690	907.8	566.8	1474.6
	2018-04-01	6.5	12.4	3.2	2070	1281.6	588.6	1870.2
